# Supplementary material for: TCF4 promotes apoptosis and Wnt/β-catenin signaling pathway in acute kidney injury via transcriptional regulation of COX7A2L
Source: PLoS One. 2024 Nov 5;19(11):e0307667. doi: 10.1371/journal.pone.0307667 (PMC11537394; doi:10.1371/journal.pone.0307667)
Supplement: S1 Table — (XLSX) [file pone.0307667.s001.xlsx]

## Sheet: Sheet1
Table S1: List of genes in the turquoise module
ID	module
SYNE2	turquoise
EEF1A1	turquoise
MYH9	turquoise
MACF1	turquoise
SPTBN1	turquoise
ACTB	turquoise
SRRM2	turquoise
DST	turquoise
PKHD1	turquoise
CGNL1	turquoise
GOLGB1	turquoise
DYNC1H1	turquoise
SPTAN1	turquoise
APLP2	turquoise
HIPK2	turquoise
HSPA8	turquoise
PSAP	turquoise
FAT1	turquoise
HUWE1	turquoise
THBS1	turquoise
ZBTB20	turquoise
ITM2B	turquoise
SF3B1	turquoise
NUMA1	turquoise
GOLGA4	turquoise
AKAP9	turquoise
CALR	turquoise
WNK1	turquoise
FLNB	turquoise
INADL	turquoise
KIAA1109	turquoise
IL6ST	turquoise
UBR4	turquoise
CDH16	turquoise
AFF1	turquoise
TIMP3	turquoise
CHD2	turquoise
ARHGEF12	turquoise
ACTN4	turquoise
EZR	turquoise
KIAA1217	turquoise
BOD1L1	turquoise
TMBIM6	turquoise
PRRC2B	turquoise
PRKAR1A	turquoise
AKAP13	turquoise
ITPR2	turquoise
ENO1	turquoise
LRBA	turquoise
CLTC	turquoise
EPAS1	turquoise
LMO7	turquoise
ABLIM1	turquoise
WDFY3	turquoise
BSG	turquoise
PHF3	turquoise
CD59	turquoise
FARP1	turquoise
PTPN13	turquoise
POLR2A	turquoise
VPS13D	turquoise
PCBP2	turquoise
SMARCA2	turquoise
PKP4	turquoise
TRIP12	turquoise
STAT3	turquoise
ASH1L	turquoise
HSPA9	turquoise
AFF4	turquoise
CTNNA1	turquoise
SNRNP200	turquoise
GLG1	turquoise
RBM5	turquoise
KIAA0100	turquoise
FRAS1	turquoise
ADAMTS9	turquoise
SETBP1	turquoise
KIF13B	turquoise
RALGAPA2	turquoise
CNDP2	turquoise
MTR	turquoise
ADAR	turquoise
CCDC64	turquoise
NIPBL	turquoise
TBC1D1	turquoise
DAB2	turquoise
NFIB	turquoise
CNOT1	turquoise
DOCK1	turquoise
IGF2R	turquoise
KIDINS220	turquoise
VCL	turquoise
VCP	turquoise
NDRG1	turquoise
ATP5B	turquoise
CAPN2	turquoise
CDC42BPA	turquoise
ATP5A1	turquoise
ITGB8	turquoise
SPEN	turquoise
WDR1	turquoise
TRIP11	turquoise
PTPRM	turquoise
ALMS1	turquoise
PPARGC1A	turquoise
ATP6V0A4	turquoise
MAML2	turquoise
FNBP1L	turquoise
ACSL1	turquoise
COX7C	turquoise
CNN3	turquoise
USP9X	turquoise
LARP1	turquoise
EFCAB14	turquoise
ACO2	turquoise
AQP1	turquoise
MAN1A1	turquoise
CEP350	turquoise
PDHA1	turquoise
THSD7A	turquoise
NBR1	turquoise
SNX29	turquoise
NF1	turquoise
ATG2B	turquoise
AKAP11	turquoise
CREB3L2	turquoise
AAK1	turquoise
ARHGAP24	turquoise
CHD1	turquoise
ERBB2	turquoise
MLEC	turquoise
PLEKHA5	turquoise
LIFR	turquoise
CTSH	turquoise
DDAH1	turquoise
PTPRB	turquoise
TOP1	turquoise
SDHA	turquoise
UBA1	turquoise
KIAA0368	turquoise
SEC31A	turquoise
GABARAPL1	turquoise
PDE4D	turquoise
DDB1	turquoise
JMJD1C	turquoise
PDCD6IP	turquoise
COX4I1	turquoise
SOD1	turquoise
ENG	turquoise
MYCBP2	turquoise
MAT2A	turquoise
HSPB1	turquoise
TMEM245	turquoise
SALL1	turquoise
TUFM	turquoise
VPS13B	turquoise
NEDD9	turquoise
DCAF8	turquoise
ARFGEF2	turquoise
PARD3	turquoise
DMXL1	turquoise
EFHD1	turquoise
MKLN1	turquoise
FAM199X	turquoise
ZFAND5	turquoise
NCOA6	turquoise
AP1G1	turquoise
HSD17B4	turquoise
CSNK1A1	turquoise
DYNC2H1	turquoise
NCOA7	turquoise
CCT5	turquoise
PLEKHA7	turquoise
NDFIP1	turquoise
SLC3A1	turquoise
RHOB	turquoise
CCDC50	turquoise
CD164	turquoise
PCNX	turquoise
CAT	turquoise
EPB41L5	turquoise
APBB2	turquoise
KLF6	turquoise
RAPGEF2	turquoise
HSPD1	turquoise
ERBB4	turquoise
BHMT2	turquoise
PUM1	turquoise
PLCL1	turquoise
SND1	turquoise
AFG3L2	turquoise
WASL	turquoise
ITGA6	turquoise
AMFR	turquoise
ITGA1	turquoise
NTRK2	turquoise
GLUD1	turquoise
ALDH1A1	turquoise
KIAA2018	turquoise
SEPP1	turquoise
DAB2IP	turquoise
LAMP1	turquoise
SHANK2	turquoise
STRN	turquoise
CLCN3	turquoise
VWA8	turquoise
SMARCE1	turquoise
SGK1	turquoise
MYO1E	turquoise
ACLY	turquoise
FNDC3A	turquoise
CXCL14	turquoise
PLXDC2	turquoise
DAG1	turquoise
AP3B1	turquoise
TBC1D14	turquoise
SGK2	turquoise
FGD4	turquoise
LPIN2	turquoise
NR3C2	turquoise
DBI	turquoise
SCRN1	turquoise
FBXL5	turquoise
VCAM1	turquoise
XRN2	turquoise
SDC1	turquoise
ATP6V0C	turquoise
ZHX3	turquoise
KANK1	turquoise
SIPA1L1	turquoise
NHSL1	turquoise
COPG1	turquoise
MBTPS1	turquoise
OGDH	turquoise
MYO1B	turquoise
NUMB	turquoise
RPRD1A	turquoise
EPS8	turquoise
CMTM4	turquoise
ITGB5	turquoise
SETD3	turquoise
LRRC16A	turquoise
PLS3	turquoise
AHCYL1	turquoise
SNX30	turquoise
SHPRH	turquoise
MCCC1	turquoise
ATRN	turquoise
ADGRL2	turquoise
RIN2	turquoise
MTUS1	turquoise
IARS	turquoise
P3H2	turquoise
STX3	turquoise
DAP	turquoise
ZMYND8	turquoise
TNKS	turquoise
KRT18	turquoise
MPP5	turquoise
ABHD2	turquoise
EPG5	turquoise
ARHGAP18	turquoise
ATP10D	turquoise
ASXL2	turquoise
ESRRG	turquoise
COPB1	turquoise
IPO8	turquoise
PLVAP	turquoise
AARS	turquoise
UBE4A	turquoise
FNIP2	turquoise
SS18	turquoise
SLCO4C1	turquoise
ETS2	turquoise
TMED5	turquoise
ABCB1	turquoise
PDZD8	turquoise
SEC24C	turquoise
GALNT11	turquoise
SLC40A1	turquoise
THUMPD1	turquoise
AIM1	turquoise
AGPAT3	turquoise
DLD	turquoise
HERC3	turquoise
CADM1	turquoise
MYSM1	turquoise
GADD45A	turquoise
DSG2	turquoise
TMEM176B	turquoise
ABCD3	turquoise
GBA2	turquoise
TRAK1	turquoise
PDE8A	turquoise
SOX6	turquoise
ECH1	turquoise
NBAS	turquoise
PPM1H	turquoise
TMED4	turquoise
FRMD4B	turquoise
MAPK1IP1L	turquoise
BDH2	turquoise
CADPS2	turquoise
SLC16A7	turquoise
ECHS1	turquoise
PPARA	turquoise
ALDH9A1	turquoise
HSPA12A	turquoise
ACAA2	turquoise
TERF2IP	turquoise
PNP	turquoise
PRKAB1	turquoise
FER	turquoise
CRYZ	turquoise
MCCC2	turquoise
ABCC4	turquoise
RASD1	turquoise
ATP5F1	turquoise
SLC4A7	turquoise
SCNN1G	turquoise
PPAP2B	turquoise
LGALS8	turquoise
NDUFS2	turquoise
HERPUD1	turquoise
ADH5	turquoise
UQCRC2	turquoise
MAOA	turquoise
AK2	turquoise
SRP72	turquoise
ALDH2	turquoise
LATS2	turquoise
SLC44A1	turquoise
EDNRB	turquoise
ATP5C1	turquoise
PTGR1	turquoise
PRKD1	turquoise
MAP3K2	turquoise
UQCRQ	turquoise
GFM1	turquoise
CPQ	turquoise
SECISBP2	turquoise
PRCP	turquoise
CRNKL1	turquoise
WDR11	turquoise
KIAA1191	turquoise
NDUFA5	turquoise
TMEM106B	turquoise
MIB1	turquoise
DDX10	turquoise
OSBPL3	turquoise
SUCLG2	turquoise
TALDO1	turquoise
TRIM33	turquoise
PLEKHB2	turquoise
IDH2	turquoise
PIK3C3	turquoise
FAR1	turquoise
GBE1	turquoise
CNOT2	turquoise
HACD3	turquoise
CWF19L2	turquoise
TMEM127	turquoise
ATF6	turquoise
RFX7	turquoise
GPATCH2L	turquoise
DZIP3	turquoise
C14orf159	turquoise
STARD8	turquoise
CLPX	turquoise
ACADSB	turquoise
WLS	turquoise
CTSL	turquoise
EPHX2	turquoise
CTSA	turquoise
MTCH1	turquoise
IST1	turquoise
PBLD	turquoise
ZNF217	turquoise
ZNF770	turquoise
CPNE3	turquoise
THADA	turquoise
GSTM3	turquoise
SUCLG1	turquoise
FBXO9	turquoise
CPNE8	turquoise
WBP2	turquoise
ZC3HAV1	turquoise
SMARCAD1	turquoise
MFAP3L	turquoise
SAMD12	turquoise
SLCO2A1	turquoise
ACO1	turquoise
PHB	turquoise
YTHDC2	turquoise
GRINA	turquoise
PROS1	turquoise
GPATCH2	turquoise
SH3RF1	turquoise
EMCN	turquoise
KDM4C	turquoise
MAP3K7	turquoise
IGFBP2	turquoise
NCSTN	turquoise
CASK	turquoise
SEPHS2	turquoise
RCAN1	turquoise
FAM35A	turquoise
STRAP	turquoise
ZDHHC6	turquoise
GALNT18	turquoise
URGCP	turquoise
ETFB	turquoise
C5orf24	turquoise
VEPH1	turquoise
TNFRSF21	turquoise
ATP11C	turquoise
GOT1	turquoise
CTDSPL	turquoise
SNX9	turquoise
TOM1L1	turquoise
MOB1B	turquoise
GAB1	turquoise
ADI1	turquoise
ERP44	turquoise
ETFA	turquoise
TM7SF3	turquoise
MUT	turquoise
EPHX1	turquoise
PRDX2	turquoise
PLA2G12A	turquoise
GMFB	turquoise
ELF2	turquoise
RAB11FIP5	turquoise
ARHGEF38	turquoise
WRN	turquoise
FCHO2	turquoise
ZFYVE9	turquoise
RAB3GAP2	turquoise
ALDH7A1	turquoise
TMEM213	turquoise
STK3	turquoise
SRGAP1	turquoise
HEATR5B	turquoise
ARHGAP6	turquoise
ACAA1	turquoise
SGMS2	turquoise
ATP5D	turquoise
ECI2	turquoise
CKB	turquoise
PRDM4	turquoise
AMY2B	turquoise
ECHDC1	turquoise
HMGCS1	turquoise
ATP6V1C1	turquoise
NRCAM	turquoise
SUPT7L	turquoise
TXNDC11	turquoise
CLPTM1	turquoise
ERAP1	turquoise
CEP162	turquoise
HMGCR	turquoise
RNF14	turquoise
FOXO1	turquoise
TMX3	turquoise
CCSER2	turquoise
MED1	turquoise
MRPS22	turquoise
GDAP2	turquoise
MFSD4	turquoise
SLC25A13	turquoise
RTCA	turquoise
FRK	turquoise
MBD5	turquoise
HSD17B12	turquoise
FBXW11	turquoise
SEC23IP	turquoise
PCDH9	turquoise
EBNA1BP2	turquoise
PMPCB	turquoise
MPC1	turquoise
OAF	turquoise
IGFBP7-AS1	turquoise
ALDH1A2	turquoise
RBM15B	turquoise
INVS	turquoise
STAM2	turquoise
ALAS1	turquoise
PIGT	turquoise
NDUFB9	turquoise
HIBCH	turquoise
C2CD5	turquoise
PSMD11	turquoise
HIBADH	turquoise
PIAS1	turquoise
MPP7	turquoise
ZNRF3	turquoise
SDHB	turquoise
PRRC1	turquoise
RCAN2	turquoise
INTS10	turquoise
SNX10	turquoise
MPC2	turquoise
HTRA1	turquoise
TCN2	turquoise
TMEM263	turquoise
NDUFB2	turquoise
MERTK	turquoise
OXA1L	turquoise
HADH	turquoise
ZFP91	turquoise
C3orf17	turquoise
PLRG1	turquoise
ALDH3A2	turquoise
GLB1	turquoise
OXCT1	turquoise
SLC25A46	turquoise
DDIT4	turquoise
CA2	turquoise
LRP11	turquoise
ATF2	turquoise
ATP6AP1	turquoise
MTRR	turquoise
MEGF9	turquoise
ACVR1	turquoise
GALK2	turquoise
OAT	turquoise
NDUFB8	turquoise
TMEM87A	turquoise
BTBD3	turquoise
DNAJB9	turquoise
SLC2A13	turquoise
CLDN2	turquoise
LACTB2	turquoise
CBR4	turquoise
AUP1	turquoise
ZNF776	turquoise
IDH1	turquoise
RAB18	turquoise
HPS5	turquoise
TOX3	turquoise
HGD	turquoise
SEPHS1	turquoise
PPP6C	turquoise
ADGRA3	turquoise
FAM83B	turquoise
C5orf15	turquoise
RND3	turquoise
OBFC1	turquoise
ENOPH1	turquoise
SPCS1	turquoise
POLR2C	turquoise
SLC15A2	turquoise
FGFRL1	turquoise
COX7A2L	turquoise
MRPS35	turquoise
DSC2	turquoise
LIPA	turquoise
PPME1	turquoise
ADNP2	turquoise
GLRX	turquoise
ATP7A	turquoise
SYDE2	turquoise
PSMB1	turquoise
PSMA5	turquoise
DNAJC15	turquoise
ATP6V0E1	turquoise
VWA9	turquoise
MPP1	turquoise
FLRT3	turquoise
DAD1	turquoise
ACAD8	turquoise
DLAT	turquoise
KCNJ3	turquoise
TTC39B	turquoise
STK33	turquoise
PRPS2	turquoise
TM4SF1	turquoise
DERA	turquoise
FDX1	turquoise
STOML2	turquoise
PIGO	turquoise
ARMT1	turquoise
CROT	turquoise
RNF141	turquoise
MRPL18	turquoise
MTFR1	turquoise
CBLL1	turquoise
ARL2BP	turquoise
FIG4	turquoise
CDKL1	turquoise
MTMR6	turquoise
LMBRD1	turquoise
RABL3	turquoise
ANAPC13	turquoise
EVA1A	turquoise
SLC41A3	turquoise
TSG101	turquoise
RGN	turquoise
PSMB4	turquoise
LNX2	turquoise
SLC33A1	turquoise
ZNF880	turquoise
GRWD1	turquoise
QDPR	turquoise
NT5DC1	turquoise
ARG2	turquoise
STARD3NL	turquoise
CRY1	turquoise
TMEM135	turquoise
CCNH	turquoise
CPT2	turquoise
G6PC3	turquoise
TRMT5	turquoise
IKZF2	turquoise
ENPP4	turquoise
STAG3L4	turquoise
PPA1	turquoise
MMAA	turquoise
SLC30A1	turquoise
CMTR2	turquoise
TMBIM4	turquoise
NDUFA11	turquoise
UMAD1	turquoise
SGCE	turquoise
ZNF211	turquoise
NFS1	turquoise
ERP27	turquoise
TWISTNB	turquoise
SNRPB2	turquoise
NINJ1	turquoise
RNF128	turquoise
SEC61B	turquoise
SLC35A5	turquoise
MRPL57	turquoise
B3GLCT	turquoise
MRPL32	turquoise
L3HYPDH	turquoise
PDSS2	turquoise
B4GAT1	turquoise
BCAS2	turquoise
ATP6V0D2	turquoise
SPIN3	turquoise
VTA1	turquoise
SSR4	turquoise
TBC1D32	turquoise
SDHD	turquoise
ADGRL4	turquoise
MRPL47	turquoise
DNAJC25	turquoise
CAB39L	turquoise
TOX	turquoise
BCL10	turquoise
LRRC28	turquoise
GRPEL1	turquoise
TFB2M	turquoise
ARMCX5	turquoise
HDHD1	turquoise
BET1	turquoise
GGCT	turquoise
PXMP2	turquoise
FUNDC1	turquoise
MSMO1	turquoise
OCEL1	turquoise
TUSC2	turquoise
TMEM167B	turquoise
SPATA7	turquoise
SEC61G	turquoise
ATOX1	turquoise
TMED7	turquoise
RPS10	turquoise
SF3B5	turquoise
ZNF222	turquoise
CRADD	turquoise
C2orf47	turquoise
LINC00645	turquoise
C1GALT1C1	turquoise
HS6ST2	turquoise
MAGEH1	turquoise
FAM127C	turquoise
PIGH	turquoise
KCNE4	turquoise
ULBP3	turquoise
LINC01139	turquoise
ICOSLG	turquoise
LOC101929234	turquoise
