# Supplementary material for: TCF4 promotes apoptosis and Wnt/β-catenin signaling pathway in acute kidney injury via transcriptional regulation of COX7A2L
Source: PLoS One. 2024 Nov 5;19(11):e0307667. doi: 10.1371/journal.pone.0307667 (PMC11537394; doi:10.1371/journal.pone.0307667)
Supplement: S2 Table — (XLSX) [file pone.0307667.s002.xlsx]

## Sheet: Sheet1
Table S2. MCODE clustering of genes in turquoise module
MCODE::Clusters (1)	MCODE::Node Status (1)	MCODE::Score (1)	name	selected	shared name
Cluster 1	Clustered	10.6667	AFG3L2	TRUE	AFG3L2
Cluster 1	Clustered	12.6087	HSPD1	TRUE	HSPD1
Cluster 1	Clustered	12.7524	OXA1L	TRUE	OXA1L
Cluster 1	Clustered	12.0606	TUFM	TRUE	TUFM
Cluster 1	Clustered	10.3158	ACLY	TRUE	ACLY
Cluster 1	Clustered	11.5476	DLAT	TRUE	DLAT
Cluster 1	Clustered	12.1333	ETFA	TRUE	ETFA
Cluster 1	Clustered	12.1397	ETFB	TRUE	ETFB
Cluster 1	Seed	12.7685	SUCLG1	TRUE	SUCLG1
Cluster 1	Clustered	11.8065	ACO2	TRUE	ACO2
Cluster 1	Clustered	12.0571	ATP5A1	TRUE	ATP5A1
Cluster 1	Clustered	12.5246	SDHA	TRUE	SDHA
Cluster 1	Clustered	11.5145	OGDH	TRUE	OGDH
Cluster 1	Clustered	11.5758	NDUFS2	TRUE	NDUFS2
Cluster 1	Clustered	11.7879	ATP5C1	TRUE	ATP5C1
Cluster 1	Clustered	10.4308	PDHA1	TRUE	PDHA1
Cluster 1	Clustered	12.1333	IDH2	TRUE	IDH2
Cluster 1	Clustered	12.0571	SDHB	TRUE	SDHB
Cluster 1	Clustered	10.3956	IDH1	TRUE	IDH1
Cluster 1	Clustered	10.8789	ACO1	TRUE	ACO1
Cluster 1	Clustered	11.4938	UQCRC2	TRUE	UQCRC2
Cluster 1	Clustered	11.7076	HSPA9	TRUE	HSPA9
Cluster 1	Clustered	12.1806	PMPCB	TRUE	PMPCB
Cluster 1	Clustered	12.1806	ATP5B	TRUE	ATP5B
Cluster 1	Clustered	12.7524	PHB	TRUE	PHB
Cluster 1	Clustered	11	COX7A2L	TRUE	COX7A2L
