# Supplementary material for: TCF4 promotes apoptosis and Wnt/β-catenin signaling pathway in acute kidney injury via transcriptional regulation of COX7A2L
Source: PLoS One. 2024 Nov 5;19(11):e0307667. doi: 10.1371/journal.pone.0307667 (PMC11537394; doi:10.1371/journal.pone.0307667)
Supplement: S1 File — (ZIP) [file pone.0307667.s003.zip]

Archive with 13 entries (12 files):
- figure 5- WB/
- figure 5- WB/Figure 5B_TCF4_NRK-52E.tif
- figure 5- WB/Figure 5B_β-actin_NRK-52E.tif
- figure 5- WB/Figure 5C_TCF4_NRK-52E.tif
- figure 5- WB/Figure 5C_β-actin_NRK-52E.tif
- figure 5- WB/Figure 5D_Activity caspase3_NRK-52E.tif
- figure 5- WB/Figure 5D_Bax_NRK-52E.tif
- figure 5- WB/Figure 5D_BCL-2_NRK-52E.tif
- figure 5- WB/Figure 5D_β-actin_NRK-52E.tif
- figure 5- WB/Figure 5E_c-myc_NRK-52E.tif
- figure 5- WB/Figure 5E_cyclin D1_NRK-52E.tif
- figure 5- WB/Figure 5E_β-actin_NRK-52E.tif
- figure 5- WB/Figure 5E_β-catein_NRK-52E.tif
