# Supplementary material for: TCF4 promotes apoptosis and Wnt/β-catenin signaling pathway in acute kidney injury via transcriptional regulation of COX7A2L
Source: PLoS One. 2024 Nov 5;19(11):e0307667. doi: 10.1371/journal.pone.0307667 (PMC11537394; doi:10.1371/journal.pone.0307667)
Supplement: S2 File — (ZIP) [file pone.0307667.s004.zip]

Archive with 6 entries (5 files):
- figure 4- WB/
- figure 4- WB/Figure 4C_COX7A2L_NRK-52E-12KDa.tif
- figure 4- WB/Figure 4C_β-actin_NRK-52E.tif
- figure 4- WB/Figure 4E_BAX_NRK-52E.tif
- figure 4- WB/Figure 4E_BCL-2_NRK-52E.tif
- figure 4- WB/Figure 4E_β-actin_NRK-52E.tif
